# Supplementary material for: Repurposing Atovaquone as a Therapeutic against Acute Myeloid Leukemia (AML): Combination with Conventional Chemotherapy Is Feasible and Well Tolerated
Source: Cancers (Basel). 2023 Feb 20;15(4):1344. doi: 10.3390/cancers15041344 (PMC9954468; doi:10.3390/cancers15041344)
Supplement: Supplementary file 1 [file cancers-15-01344-s001.zip]

Archive with 2 entries (2 files):
- ATACC Manuscript Supplementary Figures with modified SF12  2-10-23.pdf
- ATACC manuscript supplementary tables 7-8-22 retitled as S1-S3.pptx
